# Supplementary material for: Identification of the NLP Gene Family in Populus euphratica and Its Expression Analysis Under Drought Stress
Source: Int J Mol Sci. 2026 Mar 27;27(7):3071. doi: 10.3390/ijms27073071 (PMC13073922; doi:10.3390/ijms27073071)
Supplement: Supplementary file 1 [file ijms-27-03071-s001.zip › Table S1.xlsx]

## Sheet: Sheet1
Table S1:Transcriptome data of PeNLPs
Gene ID	PEG-1	PEG-2	PEG-3	CK-1	CK-2	CK-3
PeNLP1	2.25674	1.22234	2.78247	3.8088	4.27508	4.43518
PeNLP2	14.0029	10.8947	10.2588	12.6113	13.5992	13.624
PeNLP3	8.78236	7.91457	13.4668	15.7177	15.2771	15.9205
PeNLP4	0.985841	1.36819	1.48028	1.4793	1.63472	1.55713
PeNLP5	5.13231	5.68815	6.04018	6.59671	5.27976	5.61112
PeNLP6	2.21966	2.56543	5.11373	6.22859	6.11985	6.5065
PeNLP7	0.641709	0.754277	0.576349	1.1904	1.62914	1.05498
PeNLP8	6.70182	6.87971	9.95003	13.2196	13.5152	14.7371
PeNLP9	0.097937	0.069343	0.043868	0.029831	0	0.083571
PeNLP10	2.52164	3.54974	5.21146	3.63719	3.02071	3.58557
