# Supplementary material for: Identification of the NLP Gene Family in Populus euphratica and Its Expression Analysis Under Drought Stress
Source: Int J Mol Sci. 2026 Mar 27;27(7):3071. doi: 10.3390/ijms27073071 (PMC13073922; doi:10.3390/ijms27073071)
Supplement: Supplementary file 1 [file ijms-27-03071-s001.zip › Table S2.xlsx]

## Sheet: Sheet1
Table S1: One-to-one orthologous relationships in Populus euphratica
Seq_1	Seq_2	Ka	Ks	Ka/Ks
PeuTF02G00789.1	PeuTF07G01031.1	0.112808	1.33479	0.0845132
PeuTF04G01353.1	PeuTF09G01080.1	0.0246639	0.419777	0.0587548
PeuTF05G01129.1	PeuTF09G01080.1	0.112096	1.66471	0.0673367
PeuTF04G01353.1	PeuTF05G01129.1	0.10918	1.5197	0.0718427
PeuTF03G00118.1	PeuTF04G02065.1	0.043432	0.295482	0.146987

## Sheet: Sheet2
Table S2: Primer sequences for qRT-PCR
Primer Name	Primer Sequences	Tm(°C)	Potential Amplicon Size(bp)	Annealing temperature(°C)	Annealing time(s)	Cycle
PeNLP1-F	TGAGGTTGGAGGTGGGTACA	60.1	87	58	10	40
PeNLP1-R	CATGCAAGTCAGCATCACGG	59.9	87	58	10	40
PeNLP2-F	TGGTGGCAATCAACCCATTG	59.02	103	58	10	40
PeNLP2-R	CACCTTGCCCTGAACATCCA	60.25	103	58	10	40
PeNLP7-F	TCAAAATCCCAGTCCTCGTCG	60.07	101	58	10	40
PeNLP7-R	TGTCCAGTGCTCAAGCCATT	59.89	101	58	10	40
PeNLP8-F	GAGTTCGGTGTTTTGCTGGC	60.32	85	58	10	40
PeNLP8-R	TGTTGGACTCAAAAAGCGGA	57.95	85	58	10	40
PeActin-F	GTCCTCTTCCAGCCATCTC	56.92	160	58	10	40
PeActin-R	TTCGGTCAGCAATACCAGG	57.15	160	58	10	40
